# Supplementary material for: Trends in Molecular Diagnosis and Diversity Studies for Phytosanitary Regulated Xanthomonas
Source: Microorganisms. 2021 Apr 16;9(4):862. doi: 10.3390/microorganisms9040862 (PMC8073235; doi:10.3390/microorganisms9040862)
Supplement: Supplementary file 1 [file microorganisms-09-00862-s001.zip]

Archive with 2 entries (2 files):
- microorganisms-1186978-Supplementary Table 2.pdf
- microorganisms-1186978-Supplementary Table 1.pdf
